# Supplementary material for: LC-MS/MS-based metabolomics approach identified novel antioxidant flavonoids associated with drought tolerance in citrus species
Source: Front Plant Sci. 2023 Aug 10;14:1150854. doi: 10.3389/fpls.2023.1150854 (PMC10450343; doi:10.3389/fpls.2023.1150854)
Supplement: Supplementary file 2 [file Table_2.xlsx]

## Sheet: Sheet1
	Serial No.	Gene Code	Gene annotation				Primer Sequence 5’ to 3’
	1	PAL1	Phenylalanine ammonia-lyase (PAL)				F: ACATTGCCGGACTGCTCAC
							R: AACCCGAAACCCGCTTG
	2	C4H	Cinnamate 4-hydroxylase (C4H)				F: ACTTACTCTTATGCCGAAACGC
							R: TGGAAGCTCCCATGAACGA
	3	4CL	4-coumarate CoA ligase (4CL)				F: ACACCTCCCTTTACACTCTTACTG
							R: GCGTTGTCCGATGCCTA
	4	CHS	Chalcone synthase (CHS)				F: CTTTGTTCGGTGATGGTGCT
							R: CCGTCAGAGTCAGGGAGGAT
	5	CHI	Chalcone isomerase (CHI)				F: GAGGATTGGAGATTGAAGGGAA
							R: ACACTCCTATCGCCGTGAACT
	6	F3H	Flavanone 3-hydroxylase (F3H)				F: TGGCGGATGCTGAGGAA
							R: GGGCATTCACAACGCACA
	7	F3’5’H	Flavonoid 3',5'-hydroxylase (F3’5’H)				F: ACCGTGGCGGCACTATT
							R: CGGATGGGAAAACGAATAA
	8	FSII	flavone synthase II				F: AGGCTTGTTCAAGAATCTGACG
							R: ACAGTCTTCTACTGCTTTCCTGCT
	9	F3’M	Flavonoid 3'-monooxygenase (F3’M)				F: CGTGCCCAAGTCCAACA
							R: AGCCCTTCGGAATATCGTAT
	10	FLS1	Flavonol synthase (FLS)				F: CTTTCTGCCCTCACCGTTCT
							R: CATTCTCGTCTTGTCCTTGCTAA
	11	GT1	Flavanone 7-O-glucoside 2''-O-beta-L-rhamnosyltransferase				F: ATTTTAGGGCATGGAAGCA
							R: CAGTAGAACCCCAACCACAGT
	12	UGT78D2	UDP-GLUCOSYL TRANSFERASE 78D2				F: GATTCCCAGGTTGGTGTTTCA
							R: AGCGCCAGGCATTTTATTG
	13	FG2	flavonol-3-O-glucoside L-rhamnosyltransferase				F: ATCACGATGGGCACTTTGG
							R: GGCTTTGAGATCCTTGACGAA
	14	CYP81E1	cytochrome P450 81E8-like				F: TCTTCGCCAACCGTCCA
							R: TGCTTGCGTAACAACCGTGT
	15	FG3	flavonol-3-O-glucoside/galactoside glucosyltransferase				F: AGTGCCAATTAGTGCTGCTCC
							R: CCGTCTTCATCTCCTTTCTCAAC
	16	Actin					F: CCAAGCAGCATGAAGATCAA
							R: ATCTGCTGGAAGGTGCTGAG
